# Supplementary material for: Magnetically-Actuated Mixing and Merging of Acid-Base Micro-Droplets on Open Surfaces: Preliminary Study
Source: Sensors (Basel). 2018 Jun 1;18(6):1767. doi: 10.3390/s18061767 (PMC6021819; doi:10.3390/s18061767)
Supplement: Supplementary file 1 [file sensors-18-01767-s001.zip]

Archive with 3 entries (3 files):
- S1.avi
- S2.avi
- S3.avi
